# Supplementary material for: Workplace and non-workplace mild traumatic brain injuries in an outpatient clinic sample: A case-control study
Source: PLoS One. 2018 Jun 1;13(6):e0198128. doi: 10.1371/journal.pone.0198128 (PMC5983513; doi:10.1371/journal.pone.0198128)
Supplement: S1 Dataset — (XLSX) [file pone.0198128.s001.xlsx]

## Sheet: Dataset for PLOS
Workplaceinj	MOI	LOC_recoded	PTA_recoded	Sex	Age	Ethnicity	Education	PriorPsych	Ortho_dichot	IA_14	IA_15	RTWstatus_T1	COMP_T1	IA_27_ER	IA_27_GP	IA_27_Spc	IA_27_Phys	IA_27_Occu	IA_27_Psyc	IA_27_Mass	IA_27_Chiro	IA_27_Acup	TimetoT1ax_weeks	BPQ_Head	BPQ_Neck	BPQ_Chest	BPQ_Arms	BPQ_Pelvis	Selfratedprognosis	PHQ_1	PHQ_2	PHQ_3	PHQ_4	PHQ_5	PHQ_6	PHQ_7	PHQ_8	PHQ_9	PCL_1	PCL_2	PCL_3	PCL_4	PCL_5	PCL_6	PCL_7	PCL_8	PCL_9	PCL_10	PCL_11
0	5	0	0	1	37	1	8	2	1	3	5	1	1	1	4	0	8	0	0	1	0	0	5	2	2	1	2	1	4	1	2	0	0	2	3	2	0	1	1	0	0	2	0	1	1	1	2	3	3
0	2	2	1	2	30	1	8	2	1	6	6	2	2	1	1	0	0	0	0	1	1	0	4	0	1	0	0	0	1	2	1	2	2	0	0	1	0	0	0	0	0	0	1	0	0	2	0	0	0
0	5	2	3	1	32	6	1	2	2	2	1	1	1	1	6	0	0	0	0	0	0	0	#NULL!	1	2	2	0	0	4	1	0	3	3	2	1	3	1	0	1	3	2	2	2	2	2	1	0	1	1
1	2	0	1	2	53	1	7	1	1	7	5	1	2	0	4	3	0	0	0	0	0	0	7	2	1	1	1	1	2	1	2	3	2	1	0	1	0	0	0	0	0	0	0	0	0	3	0	1	1
1	5	2	1	1	43	1	6	2	1	4	2	1	2	0	3	0	5	0	0	0	0	0	4	3	3	2	0	0	2	3	2	2	3	2	2	1	2	0	1	1	1	2	3	2	2	3	1	1	2
1	5	#NULL!	2	1	45	5	4	1	1	7	2	1	2	0	4	0	4	0	0	0	0	0	5	2	3	3	2	0	2	3	2	3	3	3	3	2	3	0	3	1	#NULL!	3	1	1	1	2	1	0	1
1	2	1	0	1	58	2	1	2	1	1	2	1	2	1	7	0	0	0	0	0	0	0	5	2	3	2	2	2	2	1	1	1	1	2	1	2	1	1	3	2	2	1	2	3	3	3	0	3	0
1	2	2	3	2	59	1	3	1	2	7	#NULL!	1	2	1	3	0	0	0	0	0	0	0	2	2	2	0	1	0	4	1	2	2	2	3	0	3	3	0	1	1	1	1	2	0	0	4	0	0	1
1	5	0	0	2	25	5	4	1	2	7	7	1	2	1	2	1	0	0	0	0	0	0	5	2	0	0	0	0	2	1	2	2	2	2	2	2	2	0	2	3	3	3	3	2	2	1	2	2	4
1	5	0	0	2	19	1	4	1	1	4	7	1	2	1	4	1	0	0	0	0	0	0	5	3	1	0	1	0	2	2	3	3	3	3	3	3	1	0	1	0	0	2	0	1	3	1	1	1	3
0	1	0	3	1	#NULL!	1	7	2	1	2	1	1	2	1	10	1	20	1	0	10	0	0	19	2	1	2	1	1	4	0	0	3	3	3	1	2	2	0	1	1	1	1	3	0	0	0	0	0	1
0	2	1	0	2	27	1	7	2	2	4	7	3	5	0	1	0	0	0	0	0	0	0	6	2	1	0	0	0	4	1	1	2	2	2	2	3	3	0	2	0	1	1	1	1	0	2	1	1	2
0	1	3	1	2	#NULL!	1	2	1	1	7	2	1	2	1	7	0	2	0	0	0	0	0	8	2	1	1	1	1	2	2	2	3	3	3	0	3	3	0	4	4	1	3	3	3	3	1	0	0	2
0	5	0	2	2	64	4	6	1	2	4	3	1	1	1	2	0	2	0	0	1	0	0	3	2	2	1	2	2	2	2	1	3	3	2	0	1	0	0	3	2	1	2	3	3	3	3	0	0	1
1	2	2	0	2	49	1	4	1	1	7	5	1	2	0	5	0	7	0	0	0	0	0	5	3	3	3	3	2	2	1	2	2	2	2	2	2	2	0	3	3	3	2	2	2	2	2	0	1	2
1	2	1	0	2	46	1	7	2	1	6	7	1	2	1	3	0	0	0	0	0	0	0	4	3	3	3	3	3	4	2	1	3	3	2	0	1	2	0	1	2	1	0	1	0	1	0	0	0	0
1	2	1	3	1	23	1	7	1	1	2	2	1	2	1	10	2	18	4	0	3	0	0	16	2	2	3	3	2	3	3	3	3	3	3	3	2	3	0	4	4	3	3	4	3	2	3	4	0	3
0	1	3	2	2	44	1	6	1	1	7	7	2	1	1	2	0	6	0	3	0	0	0	3	1	2	2	2	0	4	1	0	3	2	3	2	3	1	0	4	4	2	4	4	1	1	4	3	3	4
0	5	0	0	2	39	1	8	1	2	7	5	1	5	1	4	0	0	0	0	3	0	0	9	1	1	2	0	0	4	1	1	2	2	1	1	3	3	0	0	0	0	0	0	0	0	0	1	1	0
1	6	3	2	1	47	1	7	2	2	2	7	1	2	1	2	1	0	0	0	0	0	0	15	0	1	0	0	0	2	0	1	1	0	0	1	1	1	0	1	0	1	1	1	2	1	2	1	1	1
1	2	2	2	1	51	1	6	1	1	2	2	1	2	1	1	6	0	0	0	0	0	0	3	0	1	2	3	0	2	1	0	3	2	1	0	0	0	0	0	0	1	0	0	0	0	3	0	0	0
0	2	1	0	2	29	1	9	1	2	7	5	1	5	1	3	0	0	0	0	0	0	0	10	0	1	0	0	0	1	0	1	0	0	0	0	0	0	0	0	0	0	1	0	0	0	0	0	1	1
0	1	2	2	2	51	1	7	2	1	7	7	2	1	1	3	0	0	1	0	0	0	0	9	0	2	2	2	1	1	1	0	1	1	1	1	0	0	0	0	0	0	0	1	0	0	2	0	0	0
1	5	0	3	2	42	1	6	1	1	7	5	1	2	1	4	2	0	0	0	5	0	0	5	3	2	2	2	0	2	1	0	1	1	1	0	3	1	0	1	0	1	1	1	0	3	2	0	0	0
1	5	0	0	1	57	1	2	2	2	6	3	1	2	0	3	1	0	0	0	0	0	0	3	2	0	0	0	0	#NULL!	3	2	3	3	3	1	3	2	0	1	0	0	0	0	1	1	3	0	0	0
1	5	3	3	1	26	1	6	1	1	1	1	1	2	1	8	0	9	0	0	0	0	0	11	2	1	0	0	0	4	2	1	3	3	3	2	2	2	1	3	3	0	0	1	0	0	1	2	2	3
1	5	0	0	1	26	1	7	2	2	2	2	1	2	1	3	0	0	0	0	0	0	0	5	2	1	0	0	0	1	3	2	3	3	1	2	3	2	0	2	1	1	3	1	0	3	1	1	3	2
1	5	0	0	2	40	5	6	1	1	2	3	1	2	1	20	1	12	0	0	0	0	0	13	2	2	0	0	1	2	2	1	3	3	3	3	3	2	1	4	4	3	3	3	4	3	3	4	2	4
1	5	0	3	2	27	1	8	1	2	4	3	1	2	3	2	1	1	0	0	0	0	0	5	3	1	0	0	0	2	0	0	3	3	1	0	2	2	0	3	2	2	3	3	2	3	3	3	2	3
0	4	1	2	1	38	4	10	2	1	6	7	3	5	1	2	0	0	0	0	0	0	0	4	0	1	1	1	0	1	0	0	0	1	0	0	0	0	0	1	0	0	0	0	1	0	0	0	2	0
1	3	0	0	1	33	4	8	2	2	7	5	1	2	0	6	1	0	0	0	0	0	0	11	0	0	0	0	0	1	1	1	0	1	0	1	0	0	0	1	0	0	0	0	0	0	0	0	0	0
0	1	0	0	2	45	5	6	1	1	5	5	1	2	1	7	0	15	0	0	0	0	0	11	2	2	0	1	0	1	3	1	3	3	3	1	3	3	0	2	0	2	3	3	2	2	1	3	3	3
1	6	0	0	1	41	1	8	2	2	7	5	2	2	1	6	0	0	0	2	0	0	0	10	1	0	0	0	0	1	1	0	1	2	0	0	1	1	0	0	0	0	2	0	1	0	0	1	0	0
0	2	3	0	1	57	1	2	2	1	1	4	1	2	1	3	#NULL!	#NULL!	#NULL!	2	#NULL!	#NULL!	#NULL!	6	2	2	0	2	0	2	3	2	3	3	2	2	2	1	1	3	2	2	3	2	3	2	0	0	1	2
0	1	0	2	2	58	1	3	1	2	1	5	1	3	0	7	0	0	0	0	0	35	0	14	2	2	#NULL!	2	2	4	1	1	1	0	1	1	2	3	0	3	0	2	2	4	1	1	2	0	0	1
1	2	1	0	1	49	1	4	2	1	3	3	1	2	1	6	1	15	#NULL!	#NULL!	1	5	#NULL!	9	1	1	2	0	2	2	3	1	3	3	3	1	3	2	1	1	0	0	1	0	0	0	1	1	1	0
0	2	1	0	2	60	1	6	2	2	5	5	1	2	2	7	0	0	0	0	0	1	5	14	0	0	0	0	1	4	1	0	3	3	0	0	1	0	0	2	0	2	2	2	0	0	0	1	1	0
1	5	0	2	1	46	4	8	2	2	1	5	1	2	0	5	1	7	0	0	0	0	0	8	0	2	0	0	0	1	1	0	2	1	1	1	1	1	0	2	2	1	0	0	1	1	1	1	1	0
0	5	3	3	2	57	1	4	1	1	4	3	1	5	1	8	0	1	0	0	0	0	0	16	3	3	0	1	0	4	2	3	3	2	2	3	2	2	0	0	0	0	1	1	0	0	3	0	0	1
1	5	0	3	1	27	1	4	2	2	2	4	1	2	1	4	2	2	#NULL!	#NULL!	#NULL!	#NULL!	#NULL!	9	1	0	0	0	0	#NULL!	1	1	1	1	1	1	1	2	0	4	2	1	2	2	3	3	1	0	4	4
0	2	1	1	1	30	1	8	2	1	6	7	3	2	1	5	2	0	1	0	1	0	0	8	1	1	2	1	1	2	1	1	3	2	2	0	2	0	0	1	0	0	0	2	1	1	2	0	0	1
0	1	0	0	2	44	1	4	2	2	6	2	3	5	1	5	0	0	0	0	1	0	0	20	2	1	2	1	1	4	3	1	1	2	3	3	3	1	0	2	2	2	2	3	3	2	2	1	1	3
1	5	0	3	1	28	1	4	1	1	4	2	1	2	2	4	1	5	2	1	0	0	0	7	3	1	1	1	0	2	1	2	1	1	2	2	1	2	1	3	2	1	2	1	0	1	2	3	2	3
1	2	0	1	1	38	1	4	2	1	2	7	1	2	1	3	0	0	0	0	0	0	0	5	3	1	0	2	0	2	1	1	3	2	1	2	2	3	0	0	1	0	0	0	0	1	0	1	1	1
1	1	2	3	1	43	1	7	2	1	2	4	1	2	3	8	1	25	0	0	0	0	0	13	0	1	3	1	2	4	3	1	3	3	2	1	2	0	0	3	2	0	1	2	1	3	0	1	2	1
0	1	1	1	2	28	4	8	2	1	6	7	3	2	1	1	1	0	0	0	0	0	0	4	1	1	0	0	0	2	1	1	2	1	0	0	0	0	0	1	0	0	0	0	1	0	3	0	0	0
1	5	0	3	2	45	1	4	1	2	4	3	1	2	0	6	0	0	0	0	0	0	0	19	2	2	0	1	0	2	1	1	3	3	1	1	1	0	0	0	0	0	0	0	0	0	1	0	0	1
0	2	1	3	2	23	1	4	1	2	1	7	2	5	1	4	0	0	0	0	0	0	0	17	2	1	1	0	0	4	2	3	3	3	1	3	0	0	1	0	0	0	0	0	0	1	2	2	3	2
1	1	0	3	2	30	1	6	2	1	2	7	1	2	1	3	0	15	0	0	0	0	0	11	1	2	1	1	0	2	2	2	2	1	1	1	1	1	0	1	1	1	2	2	2	2	2	0	1	1
0	1	0	0	1	56	1	8	2	1	6	1	3	3	0	6	0	17	0	0	6	0	3	14	2	2	1	0	0	2	1	0	2	1	1	0	2	0	0	0	0	0	0	0	0	0	0	0	0	0
0	1	0	3	2	48	1	8	1	1	5	5	1	2	2	6	0	0	0	0	0	0	0	11	2	2	1	1	2	2	3	3	3	3	3	1	3	3	1	1	1	0	1	1	1	1	2	1	0	0
1	5	0	3	2	35	1	8	2	1	1	6	1	2	3	7	3	0	0	0	2	0	0	14	1	1	0	0	0	2	1	0	1	1	2	0	3	0	0	3	0	0	2	1	1	3	4	0	1	2
1	5	0	1	1	28	1	8	1	2	1	7	4	2	1	2	0	0	0	0	0	0	0	9	1	1	1	1	0	2	1	2	2	1	0	3	1	2	1	3	1	2	2	2	2	1	2	4	4	4
1	2	2	3	1	26	1	8	2	2	6	7	1	2	1	3	0	0	0	0	0	0	0	9	1	1	0	0	1	1	0	0	1	1	0	0	0	1	0	1	0	0	0	0	0	0	0	0	0	0
0	2	1	0	2	53	1	9	1	2	6	5	1	2	2	5	0	0	0	0	0	0	0	4	0	0	0	0	0	2	1	1	0	2	0	1	3	0	0	0	0	0	0	0	1	2	3	0	0	0
0	1	2	3	1	49	1	5	1	1	2	2	1	1, 3	4	3	2	0	0	0	0	0	0	9	2	2	1	2	2	4	1	3	3	2	1	3	1	3	1	3	3	0	1	2	2	2	3	3	2	2
0	5	3	1	2	57	1	7	1	1	5	5	1	2	1	4	0	0	0	0	12	0	0	17	2	2	0	0	0	2	2	1	3	3	0	0	3	3	0	1	1	2	2	2	1	3	3	1	0	1
1	5	3	3	1	26	1	4	1	1	1	1	2	2	2	12	3	0	0	0	0	0	0	18	2	1	0	0	0	4	3	3	3	3	3	3	3	2	0	3	4	2	4	2	3	2	2	3	4	4
0	5	2	1	2	40	1	8	1	1	6	5	1	2, 3	3	6	6	27	3	4	20	0	0	21	2	2	2	0	1	2	1	1	1	2	1	0	1	1	0	4	2	2	4	3	2	1	1	0	1	2
0	5	1	1	2	40	1	8	1	1	6	7	3	5	1	4	0	4	0	0	2	0	4	14	0	1	1	1	0	2	1	0	0	1	1	0	1	0	0	0	0	0	#NULL!	0	0	0	1	0	0	0
0	4	0	3	2	37	2	6	1	2	1	3	3	5	3	4	0	0	0	0	0	0	0	22	0	0	0	0	0	#NULL!	0	0	0	0	0	0	0	0	0	0	0	0	0	0	0	0	2	0	0	0
0	1	0	3	2	39	4	8	2	1	6	5	1	2	1	4	1	30	0	2	12	0	0	12	1	2	2	0	0	2	3	3	3	3	3	3	2	2	0	1	0	0	3	2	3	1	1	0	0	0
1	3	1	2	1	25	5	4	2	2	7	7	1	2	1	7	0	0	0	0	3	0	0	13	2	1	0	0	2	2	3	3	3	3	3	2	3	3	0	4	4	4	4	3	3	4	0	2	4	4
0	1	1	1	2	35	4	8	2	1	7	7	2	3	1	7	5	7	0	0	7	12	0	22	1	2	2	2	0	2	1	2	0	1	2	1	2	3	0	2	1	3	4	3	4	3	3	1	1	2
0	5	2	1	1	58	1	7	2	1	1	4	1	2	2	20	0	7	0	0	0	0	0	25	0	0	0	0	0	4	0	0	3	1	0	0	1	0	0	1	2	0	1	1	1	0	1	1	1	0
0	1	0	0	1	39	4	6	1	1	4	7	2	3	1	10	1	8	0	3	0	15	0	22	1	2	2	0	2	2	1	1	2	1	2	1	1	0	0	3	1	3	2	1	2	1	1	0	0	0
0	4	0	0	2	28	4	9	2	1	7	7	3	5	1	4	0	2	0	0	4	0	0	11	2	0	1	1	1	2	1	1	2	2	2	0	1	0	0	0	0	0	0	0	0	0	0	0	1	0
0	1	2	2	2	34	1	8	2	1	6	5	1	2, 3	1	10	24	0	0	0	0	0	0	25	1	2	2	0	1	2	2	3	2	3	1	2	2	2	0	2	0	1	1	0	0	3	3	2	1	2
0	1	2	2	2	38	1	8	2	1	7	5	1	2, 3	1	10	0	15	11	15	0	0	0	11	1	0	0	0	0	2	3	0	3	3	3	2	3	2	0	3	1	1	3	3	3	3	3	1	1	1
0	1	2	0	1	54	1	4	2	1	1	4	1	2, 3	0	18	0	26	0	0	3	0	0	16	3	2	3	2	3	4	2	3	2	3	1	3	3	1	1	4	3	3	3	4	4	4	0	2	4	4
0	1	2	2	1	58	1	4	2	1	1	1	1	2, 3	0	8	0	4	0	0	0	0	0	16	0	0	0	0	0	2	0	1	3	1	1	1	1	2	0	1	1	0	1	1	0	2	1	0	0	1
0	1	0	0	1	50	4	10	2	1	6	7	2	2,3	0	5	0	8	0	0	2	0	0	11	1	2	0	2	0	2	1	1	1	3	2	1	1	2	0	2	1	0	1	1	0	0	0	0	1	0
0	1	2	1	1	34	4	8	1	1	7	7	1	2, 3	3	21	5	20	#NULL!	8	30	28	1	18	2	1	1	1	2	1	3	2	3	3	3	3	3	3	1	4	4	2	3	4	2	2	2	4	3	4
0	2	0	0	2	59	1	8	2	2	6	7	1	2	0	2	0	0	0	0	0	0	0	9	0	0	0	1	0	2	1	0	1	1	0	0	2	1	0	1	0	0	1	1	1	0	1	0	0	1
1	3	0	1	2	51	4	9	1	2	7	5	1	2	0	15	1	20	0	0	0	0	10	19	2	3	2	2	2	2	1	1	3	3	3	1	3	2	0	2	3	2	1	1	3	3	3	1	2	1
1	1	2	2	1	35	3	4	1	1	1	7	3	5	1	1	1	0	0	0	2	0	0	11	1	1	0	1	0	1	0	0	0	0	0	0	0	0	0	0	0	0	0	0	0	0	0	0	0	0
0	1	0	0	1	35	1	6	1	1	4	7	1	2,3	2	10	0	0	0	6	2	0	0	19	2	1	1	1	0	4	2	2	3	1	2	2	1	0	0	3	0	1	2	3	1	2	0	3	2	1
1	3	0	0	1	52	1	7	1	1	7	7	1	2	1	4	0	0	0	0	0	0	0	14	1	2	1	2	1	2	1	0	3	1	2	0	1	0	0	1	0	0	1	0	2	0	0	1	1	0
1	5	0	1	2	42	1	8	1	2	4	3	1	2	0	7	0	0	0	0	0	4	0	11	2	2	0	2	0	2	3	0	3	3	3	1	3	3	0	0	0	0	0	0	0	0	0	0	0	2
1	5	0	0	1	37	1	4	1	2	1	6	1	2	0	4	0	2	0	0	0	0	0	11	1	2	2	2	0	2	2	3	3	3	3	3	2	2	1	2	0	0	4	3	2	1	3	2	4	3
1	6	0	2	2	32	1	4	1	1	1	1	1	2	1	6	4	7	4	0	0	0	0	10	1	3	0	2	0	4	2	3	1	3	1	3	2	1	0	1	2	0	3	3	2	2	1	4	4	4
1	2	2	1	1	21	4	4	1	1	1	2	1	2	1	10	0	6	0	0	0	0	0	6	0	3	3	3	0	1	3	3	3	3	3	2	3	3	2	4	2	4	4	4	4	4	4	3	3	4
1	5	0	2	2	22	1	6	1	2	1	3	2	2	0	5	0	0	0	0	0	0	0	14	1	2	3	2	1	2	2	1	3	3	3	3	2	3	1	3	2	3	2	2	4	1	3	1	4	2
1	2	2	1	1	33	1	2	1	2	4	2	1	2	0	5	0	0	0	0	0	0	0	9	2	1	2	0	0	4	1	0	1	0	1	1	1	0	0	1	1	0	0	0	1	0	1	0	0	1
1	2	2	2	2	60	2	10	1	1	6	5	1	2	1	10	5	0	0	0	0	15	15	25	2	1	0	1	0	2	2	1	3	3	2	1	3	2	0	1	0	1	2	0	1	2	3	1	1	1
1	3	2	2	2	52	1	7	2	1	7	5	1	2	2	14	1	60	0	0	2	0	2	14	1	1	0	1	0	2	2	1	3	2	#NULL!	1	3	1	0	3	2	1	1	3	2	2	2	0	0	1
0	4	1	0	2	36	1	7	2	2	7	7	2	3	1	6	1	0	1	0	0	10	6	25	0	1	0	1	0	2	0	1	0	1	1	1	1	0	0	1	0	0	1	0	1	2	1	0	0	1
0	5	0	0	2	37	4	8	2	1	4	7	1	3	1	14	7	5	0	0	0	0	0	24	0	1	0	1	0	2	1	1	2	1	1	1	2	1	0	1	1	1	1	1	0	2	1	0	1	1
0	6	0	3	2	54	1	6	2	2	5	5	1	2	1	6	0	0	0	0	6	0	0	12	2	1	0	0	0	2	2	2	1	1	3	3	3	1	0	1	1	0	1	0	2	1	3	1	4	1
0	2	3	2	2	58	1	9	1	1	6	5	1	2	1	4	1	3	0	0	0	1	0	11	0	0	1	0	1	4	3	2	3	3	2	3	0	2	0	3	1	0	2	0	1	1	4	2	1	2
0	1	0	0	2	28	1	8	1	1	6	7	2	2,3	1	13	0	40	1	0	20	0	0	24	1	2	2	0	2	2	3	3	3	3	1	3	2	0	2	1	2	1	3	3	2	1	3	3	3	3
1	2	3	2	1	52	1	6	1	2	1	7	1	2	1	11	1	0	5	0	0	0	0	26	2	0	0	0	0	2	1	0	0	1	1	1	1	2	0	1	2	2	1	1	1	0	3	0	3	1
1	6	0	1	1	51	5	4	2	2	1	6	2	2	0	8	0	25	0	0	0	0	0	13	2	3	2	0	0	2	0	1	1	1	0	0	1	1	0	0	0	0	0	0	0	0	1	0	0	0
0	2	0	2	2	52	1	9	1	2	6	5	2	2	1	10	0	0	0	0	0	0	0	18	0	0	0	1	0	2	0	0	0	2	1	0	3	1	0	0	0	0	0	0	0	0	3	0	0	0
0	4	0	0	1	30	1	8	2	2	6	2	3	5	0	1	0	0	0	0	4	0	0	9	6	5	5	5	5	1	1	1	0	1	1	1	1	1	0	2	0	0	2	0	2	0	2	2	2	2
0	2	2	1	2	40	1	9	2	1	6	5	2	5	1	8	0	0	0	0	2	0	0	10	0	0	0	0	0	2	0	0	1	1	1	0	1	0	0	0	0	0	0	0	0	0	0	0	0	0
0	2	1	2	1	54	4	7	2	2	6	5	1	2	1	4	1	1	1	0	0	0	0	15	0	0	0	0	0	2	0	0	1	1	1	0	1	0	0	0	0	0	0	0	0	0	1	0	0	0
0	1	0	0	1	42	3	7	2	1	3	4	4	2	1	10	0	10	0	0	0	0	20	20	0	0	0	2	0	4	0	0	1	1	1	0	0	0	0	1	0	0	0	1	0	0	0	0	0	0
0	2	1	2	2	34	1	8	1	1	5	7	1	2	1	10	1	0	0	0	7	13	0	12	0	0	1	1	0	2	1	1	3	3	3	0	2	2	0	3	1	1	1	1	1	1	0	0	2	1
0	1	0	0	2	24	1	4	1	2	4	4	1	2	0	20	0	10	0	0	20	0	10	24	0	0	1	0	0	2	0	1	3	3	2	1	1	2	0	0	0	0	0	0	0	0	0	0	1	0
0	1	3	2	1	40	1	6	1	1	2	5	2	1, 3	1	8	0	12	0	0	0	0	0	12	1	2	2	1	1	2	1	2	2	3	3	1	2	2	0	1	1	0	1	2	3	1	2	0	0	0
0	1	0	2	2	60	1	7	1	1	3	4	1	2, 3	0	8	0	16	0	0	0	0	0	16	2	2	1	2	1	2	1	2	1	3	2	2	1	2	0	1	0	1	2	1	2	0	3	2	3	2
[truncated: 63 more columns]
